# Supplementary material for: Assessment of the Molecular Heterogeneity of E-Cadherin Expression in Invasive Lobular Breast Cancer
Source: Cancers (Basel). 2022 Jan 7;14(2):295. doi: 10.3390/cancers14020295 (PMC8773871; doi:10.3390/cancers14020295)
Supplement: Supplementary file 1 [file cancers-14-00295-s001.zip]

Archive with 2 entries (2 files):
- 1488067_TableS1_2.xlsx
- 1488067_FigureS1_6.pdf
