# Supplementary material for: Assessment of the Molecular Heterogeneity of E-Cadherin Expression in Invasive Lobular Breast Cancer
Source: Cancers (Basel). 2022 Jan 7;14(2):295. doi: 10.3390/cancers14020295 (PMC8773871; doi:10.3390/cancers14020295)
Supplement: Supplementary file 1 [file cancers-14-00295-s001.zip › 1488067_TableS1_2.xlsx]

## Sheet: TableS1
Clinico-pathological characteristics of the cohort
Sample.id	E-cadherin IHC_Neg	E-cadherin IHC_Abr	ER	PR	HER2	CDH1 mutation_Neg	CDH1 mutation_Abr	CDH1 LOH_Neg	CDH1 LOH_Abr	p120 IHC_Neg	p120 IHC_Abr	Beta-Catenin IHC_Neg	Beta-Catenin IHC_Abr
ML1	Negative	Aberrant	Positive	NA	not overexpressed	p.A485*	p.A485*	LOH	LOH	Negative mebranous/weak cytoplasmic stain	Positive membranous (weak)	Negative	Negative
ML2	Negative	Positive	Positive	NA	not overexpressed			LOH	LOH	Negative membranous/weak cytoplasmic stain	Positive membranous (weak)/weak cytoplasmic stain	Negative	Negative
ML3	Negative	Aberrant	Positive	NA	not overexpressed	p.T438Qfs*17	p.T438Qfs*17	LOH	LOH	NA	NA	NA	NA
ML6	Negative	Aberrant	Positive	Positive	not overexpressed			LOH	LOH	Negative membranous/weak cytoplasmic stain	Positive membranous (weak) /weak cytoplasmic stain	Negative	Negative
ML8	Negative	Aberrant	Positive	Positive	not overexpressed	p.E388X	p.E388X	LOH	LOH	Negative membranous/weak cytoplasmic stain	Positive membranous (weak) /weak cytoplasmic stain	Negative	Negative
ML10	Negative	Positive_in situ	Positive	Positive	not overexpressed			LOH	LOH	Weak membranous	Positive membranous (strong)	Negative	Positive
ML12	Negative	Aberrant	Positive	NA	not overexpressed			LOH	No	Negative membranous/weak cytoplasmic stain	Negative membranous/weak cytoplasmic stain	Negative	Negative
ML13	Negative	Positive	Positive	Positive	not overexpressed	p.E433Cfs*27	p.E433Cfs*27	LOH	LOH	Negative membranous/weak cytoplasmic stain	Negative membranous/weak cytoplasmic stain	Negative	Aberrant-incomplete membranous
ML14	Negative	Aberrant	Positive	NA	NA	p.F39Vfs*21	p.F39Vfs*21	LOH	LOH	Negative	Negative	Negative	Negative

## Sheet: TableS2
	Mean coverage	Median coverage
ML14_Neg	107.029	110
ML1_Neg	103.205	108
ML10_Neg	100.323	105
ML13_Neg	101.429	105
ML2_Abr	100.393	105
ML2_Neg	94.3092	99
ML13_Abr	94.9942	98
ML12_Neg	93.3312	97
ML1_Abr	92.4437	96
ML6_Abr	92.991	96
ML8_Neg	92.1264	96
ML6_Neg	91.2171	95
ML10_DCIS_Abr	90.6785	94
ML8_Abr	89.9266	93
ML12_Abr	88.2086	92
ML3_Neg	89.6606	92
ML3_Abr	88.413	91
ML14_Abr	83.2745	85
ML10_normal	40.376	42
ML3_normal	39.8176	41
ML12_normal	39.0295	40
ML13_normal	39.1321	40
ML1_normal	38.8788	40
ML8_normal	38.8734	40
ML2_normal	38.033	39
ML6_normal	36.8189	38
ML14_normal	33.2735	34
